# Supplementary material for: Femtosecond Laser Fabrication of High-Linearity Liquid Metal-Based Flexible Strain Sensor
Source: Materials (Basel). 2024 Apr 24;17(9):1979. doi: 10.3390/ma17091979 (PMC11084944; doi:10.3390/ma17091979)
Supplement: Supplementary file 1 [file materials-17-01979-s001.zip]

Archive with 1 entries (1 files):
- materials-2949146-supplementary.pdf
